# Supplementary material for: Soybean miR159-GmMYB33 Regulatory Network Involved in Gibberellin-Modulated Resistance to Heterodera glycines
Source: Int J Mol Sci. 2021 Dec 6;22(23):13172. doi: 10.3390/ijms222313172 (PMC8658632; doi:10.3390/ijms222313172)
Supplement: Supplementary file 1 [file ijms-22-13172-s001.zip]

Archive with 1 entries (1 files):
- ijms-1415615-supplementary.pdf
